# Supplementary material for: Effects of the Quinone Oxidoreductase WrbA on Escherichia coli Biofilm Formation and Oxidative Stress
Source: Antioxidants (Basel). 2021 Jun 6;10(6):919. doi: 10.3390/antiox10060919 (PMC8229589; doi:10.3390/antiox10060919)
Supplement: Supplementary file 1 [file antioxidants-10-00919-s001.zip]

Archive with 2 entries (2 files):
- Supplementary Figure 1.pdf
- Experimental data.pdf
